# Supplementary material for: Targeting Immunosuppressive Tumor-Associated Macrophages Using Innate T Cells for Enhanced Antitumor Reactivity
Source: Cancers (Basel). 2022 Jun 1;14(11):2749. doi: 10.3390/cancers14112749 (PMC9179365; doi:10.3390/cancers14112749)
Supplement: Supplementary file 1 [file cancers-14-02749-s001.zip]

Archive with 1 entries (1 files):
- cancers-1716133-supplementary.pdf
